# Supplementary material for: Cystathionine-Gamma-Lyase Gene Deletion Protects Mice against Inflammation and Liver Sieve Injury following Polymicrobial Sepsis
Source: PLoS One. 2016 Aug 12;11(8):e0160521. doi: 10.1371/journal.pone.0160521 (PMC4982653; doi:10.1371/journal.pone.0160521)
Supplement: S1 Fig — (XLSX) [file pone.0160521.s001.xlsx]

## Sheet: S1_Fig
		Fold increase of Liver CSE
		WT Sham	CSE KO Sham	WT Sepsis	CSE KO Sepsis
		0.824766	0	1.68324	0
		1.16969	0	2.21673	0
		1.00554	0	2.06593	0
		0.95543	0	2.36593	0
		Fold increase of Lung CSE
		WT Sham	CSE KO Sham	WT Sepsis	CSE KO Sepsis
		1.00633	0	2.81329	0
		0.560399	0	1.97768	0
		1.43327	0	2.68654	0
		1.20629	0	3.18192	0
		Liver H2S synthesizing activity
		WT Sham	CSE KO Sham	WT Sepsis	CSE KO Sepsis
		27.0963	7.85688	26.2222	1.35756
		33.993	5.41684	35.6798	5.22319
		28.3405	3.26816	35.1361	6.09392
		27.4352	3.81319	43.8665	3.28024
		33.2562	5.66882	27.4083	11.0026
		28.6447	4.67847	45.8104	6.91235
		22.2819	5.1743	36.9005	8.89097
		22.2014	4.58361	34.1151	6.11433
