# Supplementary material for: Cystathionine-Gamma-Lyase Gene Deletion Protects Mice against Inflammation and Liver Sieve Injury following Polymicrobial Sepsis
Source: PLoS One. 2016 Aug 12;11(8):e0160521. doi: 10.1371/journal.pone.0160521 (PMC4982653; doi:10.1371/journal.pone.0160521)
Supplement: S2 Fig — (XLSX) [file pone.0160521.s002.xlsx]

## Sheet: S2_Fig
		Liver MPO activity
		WT Sham	CSE KO Sham	WT Sepsis	CSE KO Sepsis
		1.33448	0.45008	1.4057	1.50434
		0.47427	0.892927	2.40823	1.08594
		0.93164	0.746668	2.07905	0.832201
		1.15953	0.856478	1.63292	0.322268
		0.927139	1.05559	1.22822	0.900974
		1.17294	0.764584	1.43981	0.699843
		1.2096	0.364173	1.9182	1.07185
		Lung MPO activity
		WT Sham	CSE KO Sham	WT Sepsis	CSE KO Sepsis
		1.06883	0.547937	1.30137	1.70974
		1.13533	0.629599	2.87156	1.08264
		0.827846	0.908461	2.69069	0.995389
		1.11391	0.702092	1.92935	0.622566
		0.827385	0.897281	1.70243	0.882769
		0.843167	0.616985	0.990493	0.741773
		0.712643	0.435117	1.59624	0.71291
		Liver capsular inflammation
		WT Sham	CSE KO Sham	WT Sepsis	CSE KO Sepsis
		1	1	4	2
		0	0	3	1
		1	0	3	1
		1	0	1	1
		1	1	2	2
		0	0	3	1
		1	1	3	1
		Liver focal necrosis
		WT Sham	CSE KO Sham	WT Sepsis	CSE KO Sepsis
		1	1	3	3
		0	0	2	1
		1	0	1	1
		1	0	3	1
		1	1	3	1
		0	0	1	2
		0	1	2	2
		0	0	4	1
		1	1	3	1
		Lung leukocyte infiltration
		WT Sham	CSE KO Sham	WT Sepsis	CSE KO Sepsis
		0	0	1	1
		0	0	2	0
		0	0	2	1
		1	1	2	0
		0	0	1	0
		0	0	1	1
		0	0	2	0
		1	1	1	1
		Lung alveolar thickening
		WT Sham	CSE KO Sham	WT Sepsis	CSE KO Sepsis
		0	0	1	1
		0	0	2	0
		0	0	2	1
		1	1	2	0
		1	1	1	0
		0	0	2	1
		0	0	2	0
		1	1	2	1
