# Supplementary material for: Cystathionine-Gamma-Lyase Gene Deletion Protects Mice against Inflammation and Liver Sieve Injury following Polymicrobial Sepsis
Source: PLoS One. 2016 Aug 12;11(8):e0160521. doi: 10.1371/journal.pone.0160521 (PMC4982653; doi:10.1371/journal.pone.0160521)
Supplement: S3 Fig — (XLSX) [file pone.0160521.s003.xlsx]

## Sheet: S3_Fig
		Average Gap Area Data
		WT Sham	CSE KO Sham	WT Sepsis	CSE KO Sepsis
		0.033699	0.009128	0.17579	0.010502
		0.016636	0.019013	0.200482	0.056326
		0.021636	0.010777	0.199499	0.046093
		0.023136	0.013777	0.250482	0.036093
