# Supplementary material for: Cystathionine-Gamma-Lyase Gene Deletion Protects Mice against Inflammation and Liver Sieve Injury following Polymicrobial Sepsis
Source: PLoS One. 2016 Aug 12;11(8):e0160521. doi: 10.1371/journal.pone.0160521 (PMC4982653; doi:10.1371/journal.pone.0160521)
Supplement: S4 Fig — (XLSX) [file pone.0160521.s004.xlsx]

## Sheet: S4_Fig
			Liver p-ERK1
			WT Sham	CSE KO Sham	WT Sepsis	CSE KO Sepsis
			1.02	1.02	1.72176	1
			1	1.09123	2.48708	0.9127
			1	1	0.924078	1
			1.09123	0.908	2.03291	1.1
			Liver p-ERK2
			WT Sham	CSE KO Sham	WT Sepsis	CSE KO Sepsis
			0.820193	0.535103	2.80601	1.0175
			1.08234	1.15267	2.35404	1.0061
			0.797467	2.10709	1.95357	0.373422
			0.861923	1.2362	2.0062	1.39217
			Lung p-ERK1
			WT Sham	CSE KO Sham	WT Sepsis	CSE KO Sepsis
			1.48739	0.58953	3.34786	1.96325
			0.589424	0.518863	3.7112	1.57995
			0.923188	0.3898	2.45942	1.97449
			0.871976	0.452873	2.6822	2.2196
			Lung p-ERK2
			WT Sham	CSE KO Sham	WT Sepsis	CSE KO Sepsis
			0.908	1.22	1.837	1.27
			1	1	3.004	1.2
			1.01	0.908	2.16	1.65
			1.2	1.01	2.701	1.26
			Liver NF-kB p65
			WT Sham	CSE KO Sham	WT Sepsis	CSE KO Sepsis
			1.32911	0.088608	1.50633	1.06329
			1.1519	0.088608	3.18987	1.24051
			0.797468	0.265823	1.41772	0.708861
			1.06329	0.708861	2.3038	0.886076
			0.708861	0.797468	3.10127	0.177215
			1.1519	0.531646	1.1519	1.1519
			0.797468	0.443038	2.03797	1.24051
			1.05217	0.531646	1.94937	0.935241
			Lung NF-kB p65
			WT Sham	CSE KO Sham	WT Sepsis	CSE KO Sepsis
			1.1527	0.22006	1.99102	1.57186
			1.46707	1.57186	2.61976	1.1527
			0.628743	0.733533	1.88623	1.57186
			2.09581	0.157186	1.67665	1.67665
			0.115269	0.125749	3.2485	0.125749
			1.36227	0.136228	2.30539	0.146707
			0.178144	0.943114	1.36227	0.943114
			0.882165	0.125749	2.41018	0.964318
