# Supplementary material for: Cystathionine-Gamma-Lyase Gene Deletion Protects Mice against Inflammation and Liver Sieve Injury following Polymicrobial Sepsis
Source: PLoS One. 2016 Aug 12;11(8):e0160521. doi: 10.1371/journal.pone.0160521 (PMC4982653; doi:10.1371/journal.pone.0160521)
Supplement: S5 Fig — (XLSX) [file pone.0160521.s005.xlsx]

## Sheet: S5_Fig
		Liver TNF-a
		WT Sham	CSE KO Sham	WT Sepsis	CSE KO Sepsis
		4.89891	2.01354	11.584	3.23108
		2.95019	1.7148	4.84956	3.95387
		5.33724	1.15635	8.92269	2.42563
		4.36185	1.85841	7.52967	3.1562
		5.82569	2.42494	4.83932	4.18251
		5.24841	2.29858	6.89984	4.47811
		4.4352	3.71467	5.15033	4.2712
		4.82782	1.99637	8.24715	4.00942
		Liver IL-6
		WT Sham	CSE KO Sham	WT Sepsis	CSE KO Sepsis
		0.363985	0.203046	0.538922	0.329489
		0.388563	0.17101	1.08827	0.20595
		0.450563	0.132743	0.659062	0.225443
		0.224404	0.150115	0.507012	0.39823
		0.37844	0.106635	0.378072	0.26616
		0.318471	0.181696	0.492846	0.218855
		0.321345	0.125382	0.679062	0.25273
		0.350017	0.170923	0.607644	0.233411
		Liver IL-1b
		WT Sham	CSE KO Sham	WT Sepsis	CSE KO Sepsis
		0.337165	0.220217	0.965569	0.461285
		0.325513	0.18241	1.0531	0.549199
		0.418023	0.148673	0.86185	0.507246
		0.255259	0.138568	0.512406	0.663717
		0.34633	0.180095	0.973535	0.741445
		0.224204	0.228935	0.914149	0.749158
		0.209275	0.142665	0.496732	0.529166
		0.344198	0.184628	0.459552	0.601322
		Liver MCP-1
		WT Sham	CSE KO Sham	WT Sepsis	CSE KO Sepsis
		253.87	168.206	576.048	373.904
		320.469	135.307	396.106	199.451
		322.916	114.951	677.871	280.258
		229.748	114.319	528.587	518.348
		272.053	131.039	707.826	354.373
		280.688	100.948	597.711	358.519
		240.761	192.113	369.464	262.218
		258.513	120.334	602.511	339.389
		Liver MIP-2
		WT Sham	CSE KO Sham	WT Sepsis	CSE KO Sepsis
		0.88647	0.490694	1.61677	1.25206
		0.753512	0.415162	1.09735	0.457666
		0.865103	0.423453	2.17998	0.772947
		0.771388	0.477876	2.11435	1.47493
		0.87156	0.531178	2.26843	0.684411
		0.840764	0.49763	1.58983	0.942761
		0.760999	0.619112	1.30719	0.552156
