# Supplementary material for: Cystathionine-Gamma-Lyase Gene Deletion Protects Mice against Inflammation and Liver Sieve Injury following Polymicrobial Sepsis
Source: PLoS One. 2016 Aug 12;11(8):e0160521. doi: 10.1371/journal.pone.0160521 (PMC4982653; doi:10.1371/journal.pone.0160521)
Supplement: S6 Fig — (XLSX) [file pone.0160521.s006.xlsx]

## Sheet: S6_Fig
		Lung TNF-a
		WT Sham	CSE KO Sham	WT Sepsis	CSE KO Sepsis
		1.51899	1.14865	2.47059	1.23457
		0.8125	0.822622	1.32275	1.19298
		1.10266	0.644444	1.96923	0.784884
		1.34783	1.00346	2.05674	0.765027
		1.28319	0.817942	1.13122	1.26183
		0.797546	1.06825	1.11842	0.798969
		0.883978	0.692771	1.85011	0.492121
		1.09184	0.631952	2.10925	0.750182
		Lung IL-6
		WT Sham	CSE KO Sham	WT Sepsis	CSE KO Sepsis
		0.493671	0.297297	0.676471	0.526316
		0.159046	0.262211	0.833333	0.639535
		0.45625	0.24	0.723077	0.587432
		0.51711	0.263852	0.585106	0.55205
		0.433628	0.237389	0.50905	0.360825
		0.153374	0.246085	0.805921	0.343511
		0.40884	0.204819	0.961969	0.42315
		0.462091	0.230165	0.751284	0.493419
		Lung IL-1b
		WT Sham	CSE KO Sham	WT Sepsis	CSE KO Sepsis
		0.147117	0.256757	1.08466	0.842105
		0.26875	0.251928	0.892308	0.872093
		0.425856	0.231111	1.06383	0.601093
		0.286957	0.163588	0.875113	0.6012
		0.247788	0.172107	1.21711	0.541237
		0.104294	0.107383	0.581655	0.483461
		0.154696	0.042169	1.31823	0.529615
		0.284127	0.16218	1.2096	0.45066
		Lung MCP-1
		WT Sham	CSE KO Sham	WT Sepsis	CSE KO Sepsis
		412.425	328.175	1751.06	969.544
		627.125	252.578	2602.65	631.047
		686.388	422.249	1071.26	797.104
		586.478	204.406	2930.5	938.17
		769.38	277.804	1539.55	1501.13
		343.742	217.271	2803.94	608.143
		933.039	314.97	463.69	615.042
		842.802	347.025	1064.24	845.247
		Lung MIP-2
		WT Sham	CSE KO Sham	WT Sepsis	CSE KO Sepsis
		1.20253	0.625	1.47059	1.48421
		0.328032	0.745501	1.56085	1.22093
		0.8125	0.644444	1.53846	1.01093
		1.17871	0.712401	1.34752	1.00946
		0.884956	0.682493	0.678733	0.695876
		0.322086	0.693512	1.25	0.610687
		0.690608	0.572289	1.07383	0.720145
		0.70918	0.690104	1.40462	1.08175
