# Supplementary material for: Cystathionine-Gamma-Lyase Gene Deletion Protects Mice against Inflammation and Liver Sieve Injury following Polymicrobial Sepsis
Source: PLoS One. 2016 Aug 12;11(8):e0160521. doi: 10.1371/journal.pone.0160521 (PMC4982653; doi:10.1371/journal.pone.0160521)
Supplement: S7 Fig — (XLSX) [file pone.0160521.s007.xlsx]

## Sheet: S7_Fig
		Plasma TNF-a
		WT Sham	CSE KO Sham	WT Sepsis	CSE KO Sepsis
		0.111899	0.104865	0.237059	0.113457
		0.09125	0.0922622	0.152275	0.129298
		0.100266	0.0544444	0.186923	0.0884884
		0.144783	0.13346	0.215674	0.0865027
		0.108319	0.0817942	0.103122	0.116183
		0.0897546	0.106825	0.121842	0.0698969
		0.0783978	0.0792771	0.195011	0.05126
		0.091246	0.0729417	0.163815	0.083517
		Plasma IL-6
		WT Sham	CSE KO Sham	WT Sepsis	CSE KO Sepsis
		0.005	0.0075	0.055	0.035
		0.01	0.0075	0.45	0.03
		0.025	0.005	0.03	0.01
		0.005	0.01	0.09	0.025
		0.01	0.0075	0.065	0.035
		0.01	0.0075	0.095	0.045
		0.005	0.005	0.135	0.05
		0.0125	0.0075	0.06	0.025
		Plasma IL-1b
		WT Sham	CSE KO Sham	WT Sepsis	CSE KO Sepsis
		0.1175	0.05	0.19	0.125
		0.0725	0.0575	0.14	0.095
		0.0925	0.0425	0.11	0.1
		0.03	0.04	0.18	0.16
		0.01	0.0125	0.165	0.035
		0.01	0.0125	0.115	0.035
		0.0075	0.01	0.19	0.08
		0.045	0.0475	0.155	0.095
		Plasma MCP-1
		WT Sham	CSE KO Sham	WT Sepsis	CSE KO Sepsis
		245.225	218.06	1007.9	542.62
		269.13	156.305	978.88	488.86
		140.05	162.695	836.16	482.72
		179.55	182.66	868.64	832.9
		236.835	119.16	986.5	599.6
		293.265	98.735	1045.86	959.36
		174.925	108.81	1142.02	468.6
		146.85	152.12	474.26	461.9
		Plasma MIP-2
		WT Sham	CSE KO Sham	WT Sepsis	CSE KO Sepsis
		0.03787	0.046961	0.108	0.084
		0.041913	0.049957	0.044	0.064
		0.028174	0.031511	0.128	0.056
		0.038217	0.037565	0.112	0.04
		0.032211	0.038572	0.22	0.076
		0.039209	0.035217	0.1976	0.06
		0.03121	0.037565	0.201	0.124
		0.03471	0.039529	0.13263	0.052
